# Supplementary material for: A dynamic authorizable ciphertext image retrieval algorithm based on security neural network inference
Source: PLoS One. 2024 Oct 23;19(10):e0309947. doi: 10.1371/journal.pone.0309947 (PMC11498660; doi:10.1371/journal.pone.0309947)
Supplement: S1 File — (XLSX) [file pone.0309947.s001.xlsx]

## Sheet: Sheet1
Number of keywords(in pieces)	User retrieval calculation cost(ms)	User index construction cost(ms)	Cloud server computaitional cost(with homomorphism）(s)	Cloud server computaitional cost(without homomorphism）(s)
0	0	0	0	0
10	117	0.02	2.35	0.102
20	345	0.056	5.68	0.203
30	426	0.097	7.965	0.345
40	598	0.13	9.028	0.469
50	658	0.173	11.882	0.536
60	783	0.268	15.689	0.612
70	889	0.426	20.643	0.793
80	977	0.6971	25.41	0.812
90	1052	0.836	30.983	0.876
100	1369	1.25	40.032	0.956
Data description: The data used in this paper are adapted from publicly available data sets on the Internet, and we are currently using the data set from VOC2007.
